# Supplementary material for: A step-by-step approach to improve data quality when using commercial business lists to characterize retail food environments
Source: BMC Res Notes. 2017 Jan 7;10:35. doi: 10.1186/s13104-016-2355-1 (PMC5219657; doi:10.1186/s13104-016-2355-1)
Supplement: Supplementary file 1 — Additional file 1. Purchasing instructions for all business types. [file 13104_2016_2355_MOESM1_ESM.xlsx]

## Sheet: Limited Service Restaurants
Limited Service Restaurants Purchasing Instructions
SIC Codes Purchased in their entirety
		Limited Service Restaurants	581203
		Pizza restaurants	58120600
		Pizzeria, chain	58120601
		Pizzeria, independent	58120602
	BUT NOT:	Coffee Shops	58120304
Chain name list developed from National Restaurant News (NRN) (Quick Service or Fast Casual Sector), years 2007 and 2013, and Quick Service Restaurant Top 50, years 2007 to 2013
	Chain Names:
	Arby's
	Baja Fresh Mexican Grill
	Blimpie's Subs
	Bojangle's
	Boston Market
	Burger King
	California Pizza Kitchen
	Captain D's
	Carl's Jr.
	Checkers
	Chick Fil A
	Chipotle
	Church's Chicken
	Cici's Pizza
	Culver's
	Dairy Quieen
	Del Taco
	Domino's Pizza
	Dunkin Donuts
	Einstein Bagels
	El Pollo Loco
	Five Guys
	Hardee's
	In-N-Out Burger
	Jack in the Box
	Jason's Deli
	Jimmy John's Gourmet Sandwiches
	Kentucky Fried Chicken
	Krystal
	Little Caesar's Pizza
	Long John Silver
	McDonald's
	Moe's Southwest Grill
	Panda Express
	Panera
	Papa John's
	Papa Murphy's
	Pizza Hut
	Popeye's Chicken
	Qdoba
	Quizno's
	Sbarro
	Sonic Drive-Thru
	Starbuck's
	Subway
	Taco Bell
	Tim Horton
	Wendy's
	Whataburger
	White Castle
	Wing Stop
	Zaxby
Excludes Full Service Restaurant Chain Names from NRN:
	Applebee's
	Bahama Breeze
	Bar Louie
	Beef Brady's
	Benihana
	Bennigan's
	Betucci's
	Frisch
	Big Boy 255
	BJ's
	Black Angus
	Bob Evans
	Bonefish
	Braco Cucina Italiana
	Brio Tuscan Grill
	Bubba Gump
	Buca Di Beppo
	Buffalo Wild Wing
	Capital Grill
	Carino's
	Carrabba's
	Champs
	Cheddar's
	Chevy's Fresh Mexican
	Chili's
	Chuy's
	Claim Jumper
	Coco's
	Cracker Barrel
	Dave and Buster's
	Denny's
	Eat-n-Park
	El Torito
	Elephant Bar
	Famous Dave's
	Fleming's Prime
	Friendly's Ice Cream
	Fuddrucker's
	Gloden Corral
	Grand Lux Café
	Hard Rock Café
	Hometown Buffet
	Hooter's
	Houlihan's
	Houston's
	Huddle House
	IHOP
	J Alexander's
	Joe's Crab Shack
	Legal Sea Food
	Logan's Roadhouse
	Lone Star Steakhouse
	Longhorn Steakhouse
	Luby's Cafeteria
	Maggiano's
	Marie Callendar's
	Max and Erma's
	McCormick Schmick's
	Mimi's Café
	Morton's
	Ninety-Nine
	O'Charley's
	Old Chicago
	Rock Bottom Brewery
	Old Country Buffet
	Olive Garden
	On the Border
	Outback Steakhouse
	PF Chang's
	Perkin's
	Picadilly Cafeteria
	Ponderosa Steakhouse
	Quaker Steak and Lube
	Rainforest Café
	Red Lobster
	Red Robin
	Romano's
	Ruby Tuesday
	Ruth's Chris Steakhouse
	Ryan's Grill
	Saltgrass
	Seasons 52
	Shari's Restaurant
	Shoney's
	Sizzler
	Smokey Bones
	Sonny's Real Pit
	Steak'N'Shake
	Sweet Tomatoes
	TGIFriday's
	Texas Roadhouse
	Cheesecake Factory
	Melting Pot
	Uno's
	Village Inn
	Waffle House
	Yard House

## Sheet: Supermarkets and Grocery Stores
Supermarket and Grocery Store Purchasing Instructions
SIC Codes Purchased in their entirety
	Food markets	541101
	Snack products	541102
	Food products – retail	541104
	Grocers – retail	541105
	Markets – kosher	541106
	Grocers – ethnic foods	541107
	Grocers – health foods	541108
	Grocers – take-out foods	541109
Chain name list developed from Supermarket News Top 75 retailers and wholesalers, years 2010-2014
	55 Fulton Market
	7-Eleven
	99 Cents Only Stores
	A&P
	Acme
	Ahold USA
	AJ's Fine Foods
	Albertsons
	Aldi
	Alex Lee
	ALPS Market
	Amigos
	Associated Food Stores
	Associated Fresh Market
	Associated Wholesalers
	Bag'n Save
	Baker's
	Bashas
	Bel Air
	Big Y
	Bi-Lo
	BJ’s Wholesale Club
	Bodega Latina
	Bottom Dollar Food
	Brookshire Brothers
	Brookshire Grocery
	Buehler Foods
	Bulkley Valley Wholesale
	Butera
	C&S Wholesale Grocers
	Carnival
	Carrs
	Cash & Carry
	Cash Wise Foods
	Central Grocers
	City Market
	Coborn’s
	Cooper’s Foods
	Coppos
	Costco
	Croppers
	Cub Foods
	D&W Fresh Market
	DECA Commissary
	Defense Commissary Agency
	Delhaize America
	Demoulas Market Basket
	Dillon Marketplace
	Dillons
	Dollar General
	Dominick's
	Earth Origins
	Econofoods
	El Super Markets
	Everyday IGA
	Family Dollar
	Family Fare Supermarket
	Family Foods
	Family Fresh Market
	Family Thrift Center
	Fareway Stores
	Farm Fresh
	Fiesta Mart
	Food 4 Less
	Food Basics
	Food Dynasty
	Food Fair
	Food Giant
	Food Lion
	Food Town
	Food World
	FoodCity
	FoodMaxx
	Foods Co
	Forest Hills Foods
	Fred Meyer
	Fresh & Easy Neighborhood Markets
	Fresh Acres
	Fry's Marketplace
	Gerbes
	Germantown Fresh Market
	Giant Eagle
	Giant-Carlisle
	Giant-Landover
	Glen's Market
	Golub
	Gordon Food Service
	GreenWise
	Grocers Supply
	Grocery Outlet
	GU Family Market
	Hannaford Bros
	Harris Teeter
	Harvest Foods
	Harvey's
	HEB
	Holiday Farms
	Hornbacher's
	Houchens Markets
	Hy-Vee
	IGA
	Ingles Markets
	Inserra Supermarkets
	Jay C
	Jewel-Osco
	Key Food Fresh
	Key Food Marketplace
	Key Food Stores Cooperative
	Key Fresh & Natural
	King Kullen Supermarkets
	King Soopers
	King's
	Kmart
	Kroger
	K-VA-T
	LoBill Foods
	Locust Valley Market
	Logli
	Lowe’s Food Stores
	Lucky Supermarkets
	Mariano's Fresh Market
	Market Basket
	Market Street
	Marsh Hometown Market
	Marsh Supermarket
	Martin's
	Meijer
	Metro Market
	Milford Farms
	Mr. Z's
	Neil's
	No Frills Supermarkets
	Nob Hill Foods
	O'Malia's
	Overwaitea Food
	Overwaiteas
	Owen's
	P&C
	PathMark
	Pay Less Super Markets
	Peapod
	Pick'n Save
	Piggly Wiggly
	Pix
	Prairie Market
	Price Chopper
	Price Less IGA
	PriceRite
	PriceSmart Foods
	Publix
	QFC
	Quality Market
	Rainbow
	Raley’s
	Ralphs
	Randalls
	Rosauers
	Roundy's
	Ruler Foods
	Sabor
	Safeway
	Saker ShopRite
	Sam's Club
	Save Mart
	Save On Foods
	Save Smart
	Save-A-Lot
	Sav-Mor Foods
	Schnuck Markets
	Schnucks
	Scott's Food & Pharmacy
	Sears Holding
	Shaw's
	Shop'n'Save
	Shoppers
	ShopRite
	Shurfine Markets
	Smart & Final
	S-Mart Foods
	Smith's
	Smith's Marketplace
	SpartanNash
	Sprouts Farmers Market
	Star Market
	Stater Bros
	Stater Bros. Markets
	Stop & Shop
	Strack & Van Till
	Sun Mart Foods
	Sunflower Farmers Market
	Super 1 Foods
	Super Dollar Discount Foods
	Super Kmart
	SuperFresh
	Superior Grocers
	Supermercado Nuestra Familia
	Supervalu
	Sweetbay
	Table & Vine
	Target
	Food Emporium
	Fresh Market
	Tom Thumb
	Tops
	Tops Friendly Markets
	Trader Joe's
	Ultra Foods
	United Natural Foods
	Urban Fares
	Urban Market
	URM Stores
	Valu Land
	VG's Grocery
	Village Super Market
	Vitelio's
	Vons
	Wakefern Food
	Waldbaums
	Wal-Mart
	Wegman's
	Weis Markets
	Whole Foods
	Wholesale Food Outlet
	Wild Oats
	WinCo
	Winn-Dixie
	Woodman's
	Woodman's Markets
	Yoke's Fresh Market
	note: chain names on the Supermarket and Grocery store chain name list as well as other chain name lists were classified to other chain types (except pharmacies). (e.g. 7-Eleven was classified as a convenience store, but Hy-Vee was classified as a Supermarket/Grocery store)

## Sheet: Pharmacies
Pharmacy purchasing instructions
SIC Codes Purchased in their entirety
	Pharmacies	591205
Chain name list developed from Chain Drug Review top 50 chain by pharmacy dollar value and pharmacy count, year 2013
	Walgreens
	CVS
	Rite Aid
	Health Mart
	Katz Group
	Shoppers Drug Mart
	Medicine Shoppe International
	USA Drug
	Kerr
	Kinney Drugs
	Thrifty White Stores
	Aurora Pharmacy
	Sav-Mor
	Discount Drug Mart
	Marc Glassman
	Bartell Drugs
	Care Pharmacies
	Hometown Pharmacy
	Lewis Drugs
	BioScript
	NeighborCare Parmacies
	Fairview Pharmacy Services
	Navarro Discount Pharmacy
	Hi-School Pharmacy
	Medicine Chest Pharmacies
	Fruth Pharmacy
	Henry Ford Health System Pharmacies
	Hy-Vee
	Pharmaca Integrative Pharmacy
	Fagen Pharmacy
	Lifechek Drug
	St. John's Health
	U-Save
	Family Pharmacy
	ReCept Pharmacies
	Maxor National Pharmacy Services
	Osborne Drugs
	Knight Drugs

## Sheet: Convenience Stores
Convenience store purchasing instructions
SIC Codes Purchased in their entirety
	Convenience stores	541103
	Service stations - gasoline and oil	554101
	Truck stops and plazas	554103
Chain name list developed from Convenience Store News Top Convenience Store Companies, year 2013
	76
	Allsup's
	Amoco
	ampm
	Aplus
	Arco
	Big Apple
	Big Johns
	BP
	BP Connect
	Bucky's Express
	Casey's General Store
	CEFCO Food Store
	Cenex
	Chevron
	Chuck's Food Store
	Circle K
	CITGO
	Clark
	Coastal
	Conoco
	Convenient Food Mart
	Corner Store
	Country Fair
	Cumberland Farms
	Dairy Mart
	Dany Mini Mart
	Discount Food Mart
	E Z Mart
	Express Lane
	Exxon
	E-Z Mart
	Family Fare
	Farm Store
	Fas Mart
	Fast Stop
	Five Star Food Mart
	Flash Foods
	Flash Market
	Gas Express
	Handi Plus
	Handi Stop
	Hess
	Hess Express
	Huck's
	Hy-Vee Gas Station
	Joe's Kwik Mart
	Kangaroo Express
	Krauszer's Food Store
	Kum & Go
	Kwik Fill
	Kwik Pik
	Kwik Stop
	Kwik Trip
	Little General
	Lukoil
	Mac's
	MAPCO Express
	Maverik
	Mobil
	Mobil Mart
	Nice N Easy Grocery Shoppe
	Optima
	Phillips 66
	Pilot Food Mart
	Plaid Pantry
	Raceway
	Red Apple
	Road Ranger
	Roadrunner Market
	Royal Farms
	Sam's Food Store
	Scot Market
	Scotchman
	Sheetz
	Shell
	Sinclair
	Speekway
	Star Stop
	Stewart's Shop
	Stop In
	Stripes
	Sunmart
	Sunoco
	SuperAmerica
	Taylor Petroleum
	Tedeschi Food Shop
	Texaco
	Timewise Food Store
	Tom Thumb
	Ture North
	Unimart
	United Dairy Farmers
	Village Pantry
	Wawa
	Wilco Food Mart
	Xtra Mart
	Young's
	Zip Trip

## Sheet: General Merchandise Stores
General Merchandise store purchasing instructions
No SIC codes were purchased in their entirety
	Stores with names on the chain name list were purchased out of SIC 53
Chain name list developed through expert opinion
	Walmart
	Kmart
	Target
	Meijer
	Sam's Club
	Costco

## Sheet: Liquor Stores
Liquor store purchasing instructions
SIC Codes Purchased in their entirety
	Liquors - retail	592102
	Wines - retail	592103
	Beer and Ale - retail	592104
